# Supplementary material for: Symptom Improvement and Interrelated ESAS Domains Following Outpatient Palliative Care in Hungarian Cancer Patients
Source: J Clin Med. 2026 May 5;15(9):3532. doi: 10.3390/jcm15093532 (PMC13165243; doi:10.3390/jcm15093532)
Supplement: Supplementary file 1 [file jcm-15-03532-s001.zip]

Archive with 1 entries (1 files):
- jcm-4236682-supplementary.pdf
